# Supplementary material for: Noncollinear Electric Dipoles in a Polar Chiral Phase of CsSnBr3 Perovskite
Source: J Am Chem Soc. 2024 May 31;146(23):15701–17. doi: 10.1021/jacs.4c00679 (PMC11177262; doi:10.1021/jacs.4c00679)
Supplement: Supplementary file 2 — ja4c00679_si_002.zip [file ja4c00679_si_002.zip]

Archive with 4 entries (4 files):
- P21-HSE-from-PBE.cif
- P21m-HSE-from-PBE.cif
- P21-HSE-from-PXRD.cif
- P21m-HSE-from-PXRD.cif
