# Supplementary material for: Noncollinear Electric Dipoles in a Polar Chiral Phase of CsSnBr3 Perovskite
Source: J Am Chem Soc. 2024 May 31;146(23):15701–17. doi: 10.1021/jacs.4c00679 (PMC11177262; doi:10.1021/jacs.4c00679)
Supplement: Supplementary file 2 — ja4c00679_si_002.zip [file ja4c00679_si_002.zip › P21-HSE-from-PBE.cif]

#######################################################################################
# CsSnBr3 phase I (P2_1, #4)
# structure relaxed by first-principles calculations
# Step 1: GGA-PBE relaxed structure from first-principles modemapping procedure
#  - VASP 5.4.4, recommended PAW pseudopotentials (Cs_sv, Sn_d, Br)
#  - GGA-PBE functional, no dispersion corrections
#  - 564 eV plane wave basis set cutoff energy
#  - 5x5x5 Gamma-centered k-point mesh
#  - "PREC = Accurate" FFT grid (NGX = 2 * G_cut)
#  - converged to stress tensor elements < 10^5 Pa
#  - converged to forces < 10^-4 eV Ang-1
# Step 2: HSE06 relaxation from starting guess which mixes lattice parameters from
#         experiment (Rietveld refined against PXRD at 7.9 K) with atom positions of 
#         Step 1 above. Same parameters as above, except:
#  - GGA-PBE functional for the DFT part, no dispersion corrections
#  - 362 eV plane wave basis set cutoff energy
#  - 3x3x3 Gamma-centered k-point mesh, no further reduction of grid for Fock exchange
#  - reduced "PRECFOCK = Fast" FFT grid for Fock exchange
#  - lattice parameters fixed, only atom positions varied
#  - converged to forces < 16 meV Ang-1
#######################################################################################


# generated using pymatgen
data_CsSnBr3
_symmetry_space_group_name_H-M   P2_1
_cell_length_a   11.45580006
_cell_length_b   11.60564995
_cell_length_c   11.47297955
_cell_angle_alpha   90.00000000
_cell_angle_beta   93.00659943
_cell_angle_gamma   90.00000000
_symmetry_Int_Tables_number   4
_chemical_formula_structural   CsSnBr3
_chemical_formula_sum   'Cs8 Sn8 Br24'
_cell_volume   1523.25598565
_cell_formula_units_Z   8
loop_
 _symmetry_equiv_pos_site_id
 _symmetry_equiv_pos_as_xyz
  1  'x, y, z'
  2  'x, y, z'
  3  '-x, y+1/2, -z'
  4  '-x, y+1/2, -z'
loop_
 _atom_site_type_symbol
 _atom_site_label
 _atom_site_symmetry_multiplicity
 _atom_site_fract_x
 _atom_site_fract_y
 _atom_site_fract_z
 _atom_site_occupancy
  Cs  Cs0  2  0.01601353  0.24964782  0.97250539  1
  Cs  Cs1  2  0.03719946  0.24907159  0.48574288  1
  Cs  Cs2  2  0.47155541  0.74925547  0.01955127  1
  Cs  Cs3  2  0.48114924  0.74962933  0.53781218  1
  Sn  Sn4  2  0.24679022  0.99709164  0.75162926  1
  Sn  Sn5  2  0.24732432  0.49918884  0.75207181  1
  Sn  Sn6  2  0.25304232  0.49855289  0.25241730  1
  Sn  Sn7  2  0.25354924  0.99772666  0.25300832  1
  Br  Br8  2  0.01034743  0.96976724  0.29144636  1
  Br  Br9  2  0.01061640  0.52867051  0.29093017  1
  Br  Br10  2  0.20908305  0.52866704  0.99476622  1
  Br  Br11  2  0.20911997  0.96971614  0.99498140  1
  Br  Br12  2  0.22065880  0.75502093  0.71927787  1
  Br  Br13  2  0.22400869  0.25517859  0.22853547  1
  Br  Br14  2  0.26730604  0.25523476  0.78042252  1
  Br  Br15  2  0.28540698  0.75510810  0.27464916  1
  Br  Br16  2  0.29508472  0.46949917  0.49891515  1
  Br  Br17  2  0.29514920  0.02876189  0.49922735  1
  Br  Br18  2  0.49338179  0.96865951  0.79428935  1
  Br  Br19  2  0.49378570  0.52912186  0.79437352  1
