# Supplementary material for: Noncollinear Electric Dipoles in a Polar Chiral Phase of CsSnBr3 Perovskite
Source: J Am Chem Soc. 2024 May 31;146(23):15701–17. doi: 10.1021/jacs.4c00679 (PMC11177262; doi:10.1021/jacs.4c00679)
Supplement: Supplementary file 2 — ja4c00679_si_002.zip [file ja4c00679_si_002.zip › P21m-HSE-from-PBE.cif]

#######################################################################################
# CsSnBr3 phase II (P2_1/m, #11)
# structure relaxed by first-principles calculations
# Step 1: GGA-PBE relaxed structure from first-principles modemapping procedure
#  - VASP 5.4.4, recommended PAW pseudopotentials (Cs_sv, Sn_d, Br)
#  - GGA-PBE functional, no dispersion corrections
#  - 564 eV plane wave basis set cutoff energy
#  - 5x5x5 Gamma-centered k-point mesh
#  - "PREC = Accurate" FFT grid (NGX = 2 * G_cut)
#  - converged to stress tensor elements < 10^5 Pa
#  - converged to forces < 10^-4 eV Ang-1
# Step 2: HSE06 relaxation from starting guess which mixes lattice parameters from
#         experiment (Rietveld refined against PXRD at 7.9 K) with atom positions of 
#         Step 1 above. Same parameters as above, except:
#  - GGA-PBE functional for the DFT part, no dispersion corrections
#  - 362 eV plane wave basis set cutoff energy
#  - 3x3x3 Gamma-centered k-point mesh, no further reduction of grid for Fock exchange
#  - reduced "PRECFOCK = Fast" FFT grid for Fock exchange
#  - lattice parameters fixed, only atom positions varied
#  - converged to forces < 18 meV Ang-1
#######################################################################################


#======================================================================
# CRYSTAL DATA
#----------------------------------------------------------------------
data_VESTA_phase_1

_chemical_name_common                  'Cs8 Sn8 Br24'
_cell_length_a                         11.455780
_cell_length_b                         11.605660
_cell_length_c                         11.472950
_cell_angle_alpha                      90.000000
_cell_angle_beta                       93.007004
_cell_angle_gamma                      90.000000
_cell_volume                           1523.250210
_space_group_name_H-M_alt              'P 21/m'
_space_group_IT_number                 11

loop_
_space_group_symop_operation_xyz
   'x, y, z'
   '-x, -y, -z'
   '-x, y+1/2, -z'
   'x, -y+1/2, z'

loop_
   _atom_site_label
   _atom_site_occupancy
   _atom_site_fract_x
   _atom_site_fract_y
   _atom_site_fract_z
   _atom_site_adp_type
   _atom_site_U_iso_or_equiv
   _atom_site_type_symbol
   Cs0        1.0     0.015924     0.250000     0.973164    Uiso  ? Cs
   Cs1        1.0     0.036890     0.250000     0.485952    Uiso  ? Cs
   Cs2        1.0     0.472390     0.750000     0.019503    Uiso  ? Cs
   Cs3        1.0     0.481299     0.750000     0.537398    Uiso  ? Cs
   Sn4        1.0     0.247021     0.501068     0.751774    Uiso  ? Sn
   Sn5        1.0     0.253332     0.500452     0.252622    Uiso  ? Sn
   Br6        1.0     0.010426     0.529086     0.290877    Uiso  ? Br
   Br7        1.0     0.209407     0.529110     0.994885    Uiso  ? Br
   Br8        1.0     0.294868     0.029219     0.499048    Uiso  ? Br
   Br9        1.0     0.493611     0.529850     0.794095    Uiso  ? Br
   Br10       1.0     0.221118     0.750000     0.719758    Uiso  ? Br
   Br11       1.0     0.224602     0.250000     0.229033    Uiso  ? Br
   Br12       1.0     0.266693     0.250000     0.779858    Uiso  ? Br
   Br13       1.0     0.285046     0.750000     0.274103    Uiso  ? Br
