# Supplementary material for: Noncollinear Electric Dipoles in a Polar Chiral Phase of CsSnBr3 Perovskite
Source: J Am Chem Soc. 2024 May 31;146(23):15701–17. doi: 10.1021/jacs.4c00679 (PMC11177262; doi:10.1021/jacs.4c00679)
Supplement: Supplementary file 2 — ja4c00679_si_002.zip [file ja4c00679_si_002.zip › P21-HSE-from-PXRD.cif]

#######################################################################################
## This is the preferred crystal structure model for CsSnBr3 phase I.                ##
## See the discussion in the section "Experimental confirmation of the proposed      ##
## crystal structures of CsSnBr3 phases I and II" and in the caption of Figure S23   ##
#######################################################################################


#######################################################################################
# CsSnBr3 phase I (P2_1, #4)
# structure relaxed by first-principles calculations
# HSE06 relaxation from structure model Rietveld refined against PXRD at 7.9 K:
#  - GGA-PBE functional for the DFT part, no dispersion corrections
#  - 362 eV plane wave basis set cutoff energy
#  - 3x3x3 Gamma-centered k-point mesh, no further reduction of grid for Fock exchange
#  - reduced "PRECFOCK = Fast" FFT grid for Fock exchange
#  - lattice parameters fixed, only atom positions varied
#  - converged to forces < 15 meV Ang-1
#######################################################################################


#======================================================================
# CRYSTAL DATA
#----------------------------------------------------------------------
data_VESTA_phase_1

_chemical_name_common                  ''
_cell_length_a                         11.455680
_cell_length_b                         11.605450
_cell_length_c                         11.473030
_cell_angle_alpha                      90.000000
_cell_angle_beta                       92.993217
_cell_angle_gamma                      90.000000
_cell_volume                           1523.239077
_space_group_name_H-M_alt              'P 21'
_space_group_IT_number                 4

loop_
_space_group_symop_operation_xyz
   'x, y, z'
   '-x, y+1/2, -z'

loop_
   _atom_site_label
   _atom_site_occupancy
   _atom_site_fract_x
   _atom_site_fract_y
   _atom_site_fract_z
   _atom_site_adp_type
   _atom_site_U_iso_or_equiv
   _atom_site_type_symbol
   Cs0        1.0     0.026411     0.249342     0.968518    Uiso  ? Cs
   Cs1        1.0     0.029205     0.250826     0.482392    Uiso  ? Cs
   Cs2        1.0     0.452333     0.748979     0.024576    Uiso  ? Cs
   Cs3        1.0     0.485633     0.750241     0.546601    Uiso  ? Cs
   Sn4        1.0     0.245306     0.997485     0.256433    Uiso  ? Sn
   Sn5        1.0     0.247507     0.501434     0.253560    Uiso  ? Sn
   Sn6        1.0     0.253609     0.998903     0.756028    Uiso  ? Sn
   Sn7        1.0     0.257621     0.498174     0.754623    Uiso  ? Sn
   Br8        1.0     0.004400     0.971672     0.297270    Uiso  ? Br
   Br9        1.0     0.010056     0.529632     0.296819    Uiso  ? Br
   Br10       1.0     0.198125     0.967215     0.014398    Uiso  ? Br
   Br11       1.0     0.199178     0.530949     0.011276    Uiso  ? Br
   Br12       1.0     0.220473     0.259846     0.234053    Uiso  ? Br
   Br13       1.0     0.226346     0.757656     0.727519    Uiso  ? Br
   Br14       1.0     0.280170     0.759392     0.287840    Uiso  ? Br
   Br15       1.0     0.280332     0.257582     0.786472    Uiso  ? Br
   Br16       1.0     0.296201     0.029176     0.518529    Uiso  ? Br
   Br17       1.0     0.299262     0.472509     0.515721    Uiso  ? Br
   Br18       1.0     0.494617     0.968037     0.805880    Uiso  ? Br
   Br19       1.0     0.499541     0.031397     0.197570    Uiso  ? Br
