# Supplementary material for: Noncollinear Electric Dipoles in a Polar Chiral Phase of CsSnBr3 Perovskite
Source: J Am Chem Soc. 2024 May 31;146(23):15701–17. doi: 10.1021/jacs.4c00679 (PMC11177262; doi:10.1021/jacs.4c00679)
Supplement: Supplementary file 2 — ja4c00679_si_002.zip [file ja4c00679_si_002.zip › P21m-HSE-from-PXRD.cif]

#######################################################################################
# CsSnBr3 phase II (P2_1/m, #11)
# structure relaxed by first-principles calculations
# HSE06 relaxation from structure model Rietveld refined against PXRD at 7.9 K:
#  - GGA-PBE functional for the DFT part, no dispersion corrections
#  - 362 eV plane wave basis set cutoff energy
#  - 3x3x3 Gamma-centered k-point mesh, no further reduction of grid for Fock exchange
#  - reduced "PRECFOCK = Fast" FFT grid for Fock exchange
#  - lattice parameters fixed, only atom positions varied
#  - converged to forces < 11 meV Ang-1
#######################################################################################


# generated using pymatgen
data_CsSnBr3
_symmetry_space_group_name_H-M   P2_1/m
_cell_length_a   11.45565987
_cell_length_b   11.60546017
_cell_length_c   11.47301006
_cell_angle_alpha   90.00000000
_cell_angle_beta   92.99329376
_cell_angle_gamma   90.00000000
_symmetry_Int_Tables_number   11
_chemical_formula_structural   CsSnBr3
_chemical_formula_sum   'Cs8 Sn8 Br24'
_cell_volume   1523.23502593
_cell_formula_units_Z   8
loop_
 _symmetry_equiv_pos_site_id
 _symmetry_equiv_pos_as_xyz
  1  'x, y, z'
  2  'x, y, z'
  3  '-x, -y, -z'
  4  '-x, -y, -z'
  5  '-x, y+1/2, -z'
  6  '-x, y+1/2, -z'
  7  'x, -y+1/2, z'
  8  'x, -y+1/2, z'
loop_
 _atom_site_type_symbol
 _atom_site_label
 _atom_site_symmetry_multiplicity
 _atom_site_fract_x
 _atom_site_fract_y
 _atom_site_fract_z
 _atom_site_occupancy
  Cs  Cs0  2  0.02690647  0.25000000  0.96910709  1
  Cs  Cs1  2  0.02817309  0.25000000  0.48241494  1
  Cs  Cs2  2  0.45231073  0.75000000  0.02487606  1
  Cs  Cs3  2  0.48608975  0.75000000  0.54656687  1
  Sn  Sn4  4  0.24660182  0.50187778  0.25527674  1
  Sn  Sn5  4  0.25550080  0.00046565  0.75562811  1
  Br  Br6  4  0.00775240  0.52861969  0.29712554  1
  Br  Br7  4  0.19872267  0.53149690  0.01338732  1
  Br  Br8  4  0.29765153  0.02790894  0.51777271  1
  Br  Br9  4  0.49709839  0.53119368  0.80445072  1
  Br  Br10  2  0.22010618  0.25000000  0.23442623  1
  Br  Br11  2  0.22783312  0.75000000  0.72791148  1
  Br  Br12  2  0.27978717  0.75000000  0.28754487  1
  Br  Br13  2  0.28017431  0.25000000  0.78670710  1
